# Supplementary material for: High-Productivity Hybrid Adsorption Desalination Using a Sodium Polyacrylate/CaCl2 Composite with Dual Ejectors and Humidification–Dehumidification Under Saudi Arabian Climate Conditions
Source: Polymers (Basel). 2026 Feb 10;18(4):450. doi: 10.3390/polym18040450 (PMC12944319; doi:10.3390/polym18040450)
Supplement: Supplementary file 1 [file polymers-18-00450-s001.zip]

Archive with 1 entries (1 files):
- polymers-4094855-supplementary.pdf
